# Supplementary material for: Decreased Incidence of Intraventricular Hemorrhage in Extremely Low Birth Weight Infants Using Customized Circulatory Management to Evaluate the Hemodynamic Change of Patent Ductus Arteriosus
Source: Front Pediatr. 2021 Sep 30;9:711871. doi: 10.3389/fped.2021.711871 (PMC8514993; doi:10.3389/fped.2021.711871)
Supplement: Supplementary file 1 [file Table_1.XLSX]

## Sheet: Data Origin
Case	Management	GA	BBW	Gender	Apgar 1	Apgar 5	Surfactant	Lowest BW	Low BW (%)	After birth (hrs)	PDA size(cm)	Dubutamine	Dobu dose	mVcfc	ESWS	Ibuprofen	Ligation	RDS	Intubation	Days of ETT	Dopamine	Pul. Hemo	IVH > 2	BPD	NEC > 2a	Expired	Discharge PMA	Discharge BW
1	1	30	670	1	2	6	0	620	0.0746269	12	0.15			1.53	18.51	0	0	2	1	9	1	0	0	0	1	0	45	3620
										24	0.1	Dobu	2	1.4	46.9
										36	0	Dobu	2	1.74	49.14
2	1	25	720	0	4	7	0	680	0.0555556	12	0.2			1.54	35.39	1	0	3	1	5	0	0	0	0	0	0	37	2120
										24	0.14			1.24	48.98
										36	0.15			1.18	43.73
										48	0.21	Dobu	2	1.3	43.98
										60	0.1	Dobu	2	1.57	37.96
										72	0	Dobu	2	1.77	27.1
3	1	25	830	1	2	4	0	720	0.13253	12	0.24			1.44	12.22	1	1	2	1	16	1	0	0	1	1	0	46	4745
										24	0.21	Dobu	2	1.66	40.47
										36	0	Dobu	2	1.56	31.13
4	1	27	780	1	2	4	1	700	0.102564	12	0.26			2.11	22.11	1	1	4	1	16	1	1	0	0	0	0	42	2960
										24	0.13			1.41	38.86
										36	0.11	Dobu	2	1.19	43.34
										48	0	Dobu	2	1.07	39.7
5	1	26	790	1	3	7	0	710	0.101266	12	0.15			0.69	37.67	1	1	2	1	22	0	0	0	0	1	0	54	4885
										24	0.12			1.03	49.93
										36	0.12			0.81	59.93
										48	0.13	Dobu	2	0.79	45.29
										60	0.15	Dobu	4	0.91	59.48
										72	0	Dobu	4	1.65	32.4
6	1	26	780	0	4	6	1	630	0.192308	12	0.278			1.335	15.149	1	0	2	1	37	0	0	0	0	1	1	51	3400
										24	0.269			1.867	7.128
										36	0.232			1.375	13.591
										48	0.234			1.346	12.257
										60	0.15			2.35	21.38
										72	0.15	Dobu	2	1.41	52.17
										84	0	Dobu	2	1.39	33.15
7	1	24	950	1	4	9	0	750	0.210526	12	0.35			1.22	47.68	1	1	3	1	18	0	0	0	1	0	0	45	4290
										24	0.35			0.9	38.72
										36	0.35			1.03	48.73
										48	0.25	Dobu	2	1.16	44.54
										60	0.15	Dobu	2	1.42	24.77
										72	0	Dobu	2	1.06	27.29
8	1	25	1000	1	4	7	1	810	0.19	12	0.3			0.92	43.54	1	1	2	1	86	0	0	0	1	0	0	50	6180
										24	0.3			0.99	38.86
										36	0.3	Dobu	2	0.87	41.55
										48	0	Dobu	2	1.52	19.26
9	1	25	450	0	3	6	1	450	0	12	0.17			1.37	24.61	0	1	4	1	156	1	0	0	0	0	0	48	3270
										24	0.14			1.94	23.32
										36	0.1			2.33	34.22
										48	0.1			1.16	28.5
										60	0.1			2.49	12.29
										72	0			1.9	13.5
10	1	27	620	0	4	7	0	580	0.0645161	12	0.24			1.52	13.54	1	1	2	1	16	1	1	0	1	0	0	43	2230
										24	0.24			1.32	22.75
										36	0			1.22	24.74
11	1	29	960	1	5	7	0	840	0.125	12	0.15			1.23	36.83	0	0	2	1	18	1	0	0	0	1	0	47	3980
										24	0.15			1.38	26.61
										36	0.18			1.2	34.88
										48	0			1.64	32.9
12	1	28	980	0	5	8	1	910	0.0714286	12	0.229			0.957	57.29	1	0	2	1	4	0	0	0	0	0	0	38	2325
										24	0.214			0.864	47.323
										36	0.157			0.919	40.164
										48	0			0.659	52.862
13	1	25	840	1	3	4	1	700	0.166667	12	0.1			1.196	14.306	0	0	4	1	66	0	0	0	0	0	0	47	3830
										24	0			1.106	27.796
14	1	28	780	1	6	9	0	720	0.0769231	12	0.319			1.142	25.432	1	1	3	1	6	0	0	0	0	0	0	44	3255
										24	0.257			1.162	25.22
										36	0			1.091	36.559
15	1	28	810	0	4	7	0	730	0.0987654	12	0.13			1.15	31.763	0	0	3	0	0	0	0	0	0	0	0	40	2115
										24	0			1.228	34.449
16	1	26	930	0	3	6	1	810	0.129032	12	0.237			0.764	31.996	1	0	3	1	13	0	0	1	0	1	1	47	3825
										24	0.136			1.184	24.426
										36	0.211			1.255	19.451
										48	0			1.434	12.321
17	1	25	790	0	2	6	1	680	0.139241	12	0.258			1.509	5.909	1	0	4	1	5	0	0	0	0	1	0	40	2380
										24	0			1.424	4.087
18	1	27	800	0	6	8	0	720	0.1	12	0.218			0.715	13.499	0	0	2	0	0	1	0	0	0	0	0	39	2655
										24	0			0.959	14.322
19	1	28	930	1	4	7	0	840	0.0967742	12	0.239			1.092	41.34	1	0	2	0	0	0	0	0	0	0	0	40	2235
										24	0			1.793	13.686
20	1	28	890	0	6	8	1	780	0.123596	12	0.243			0.815	68.799	1	0	3	0	0	0	0	0	0	1	0	42	3235
										24	0.171			1.049	30.268
										36	0			1.078	24.349
21	0	25	560	1	2	7	1	540	0.0357143							1	0	3	1	7	1	1	1	0	0	1	27	540
22	0	23	490	0	2	5	1	460	0.0612245							1	0	3	1	3	1	0	1	0	0	1	23	460
23	0	25	660	1	1	3	1	570	0.136364							0	0	3	1	16	1	1	1	0	0	1	27	570
24	0	25	780	1	6	8	1	680	0.128205							1	0	3	1	9	0	0	1	0	0	1	26	720
25	0	22	580	1	1	1	1	540	0.0689655							0	0	4	1	3	1	0	0	0	0	1	22	590
26	0	21	510	1	1	3	1	510	0							0	0	3	1	2	1	0	0	0	0	1	21	510
27	0	24	650	1	1	4	1	610	0.0615385							1	0	4	1	10	0	0	1	0	1	1	26	820
28	0	24	480	0	2	4	0	430	0.104167							0	0	3	1	9	1	0	1	0	0	1	25	520
29	0	24	740	0	2	6	0	580	0.216216							1	1	3	1	23	1	1	0	0	0	0	51	6570
30	0	30	980	1	2	6	1	870	0.112245							1	0	3	1	5	0	0	0	1	1	0	46	4440
31	0	25	700	1	3	5	1	620	0.114286							1	1	4	1	40	1	0	0	1	0	0	42	2975
32	0	25	780	1	5	7	1	670	0.141026							1	1	4	1	37	1	0	1	1	1	0	59	4290
33	0	28	970	1	2	6	1	900	0.0721649							1	0	3	1	3	0	0	0	0	0	0	39	2795
34	0	24	660	1	4	6	0	530	0.19697							1	0	2	1	80	1	0	1	1	0	0	63	7750
35	0	26	690	1	2	4	1	630	0.0869565							0	0	2	1	23	1	0	1	1	0	0	45	3650
36	0	28	950	0	5	8	0	870	0.0842105							1	0	2	0	0	0	0	0	0	0	0	41	2605
37	0	27	950	1	5	7	0	850	0.105263							1	0	3	1	43	0	0	0	0	1	0	67	5750
38	0	28	900	0	4	7	0	820	0.0888889							0	0	3	0	0	0	0	1	0	0	0	39	2496
39	0	26	940	0	6	7	0	820	0.12766							1	1	2	1	7	1	0	0	1	0	0	44	3660
40	0	26	910	0	5	7	1	730	0.197802							1	0	3	1	26	0	0	0	0	1	0	47	4000
41	0	27	620	0	4	7	0	580	0.0645161							1	1	2	1	16	1	1	1	1	0	0	42	2230
42	0	25	610	1	2	2	1	540	0.114754							1	1	3	1	28	0	0	0	0	1	0	41	2680
43	0	25	630	0	2	5	1	510	0.190476							1	1	2	1	88	0	0	1	0	1	1	38	3520
44	0	25	760	1	6	7	0	710	0.0657895							0	1	3	1	12	0	0	0	1	1	0	44	3820
45	0	25	760	1	4	7	0	660	0.131579							0	1	2	1	17	0	0	0	0	1	0	39	2870
46	0	25	790	1	2	6	1	670	0.151899							1	0	4	1	42	1	0	0	1	1	0	46	4920
47	0	25	840	0	4	6	0	760	0.0952381							1	0	3	1	2	0	0	0	1	0	0	40	3365
48	0	26	680	0	4	7	1	660	0.0294118							1	1	4	1	13	0	0	0	1	0	0	45	3215
49	0	26	880	1	2	6	1	760	0.136364							1	1	3	1	18	0	0	0	0	0	0	37	2260
50	0	26	965	1	6	7	0	860	0.108808							0	0	2	1	4	0	0	0	0	1	0	38	3090
51	0	27	770	0	4	7	1	680	0.116883							0	0	4	1	4	0	0	0	1	0	0	40	2805
52	0	27	960	1	3	6	1	750	0.21875							0	0	3	1	42	1	0	0	1	1	0	53	5695
53	0	28	880	0	3	7	1	810	0.0795455							1	0	4	1	6	0	0	0	0	0	0	40	2700
54	0	29	940	1	7	8	0	920	0.0212766							0	0	0	1	8	0	0	0	0	1	0	43	3190
55	0	27	990	0	2	5	1	770	0.222222							0	0	3	1	25	1	0	0	0	1	1	37	1910
